# Supplementary material for: Fat: Quality, or Quantity? What Matters Most for the Progression of Metabolic Associated Fatty Liver Disease (MAFLD)
Source: Biomedicines. 2021 Sep 22;9(10):1289. doi: 10.3390/biomedicines9101289 (PMC8533605; doi:10.3390/biomedicines9101289)
Supplement: Supplementary file 1 [file biomedicines-09-01289-s001.zip]

Archive with 1 entries (1 files):
- biomedicines-1359641-supplementary.pdf
